# Supplementary material for: Electrospun Polycaprolactone Membranes Loaded with Gentamicin and Nano-Hidroxyapatite for Guided Bone Regeneration
Source: Biomedicines. 2025 Sep 25;13(10):2349. doi: 10.3390/biomedicines13102349 (PMC12561880; doi:10.3390/biomedicines13102349)
Supplement: Supplementary file 1 [file biomedicines-13-02349-s001.zip]

Archive with 1 entries (1 files):
- biomedicines-3689761-supplementary.pdf
